# Supplementary material for: Myocardial microvascular patterns in histological sections from patients with and without type 2 diabetes
Source: PLoS One. 2026 Jul 23;21(7):e0354451. doi: 10.1371/journal.pone.0354451 (PMC13395422; doi:10.1371/journal.pone.0354451)
Supplement: S1 Data — (CSV) [file pone.0354451.s001.csv]

Sample	ROI	X	Y
TP385	1	675	297
TP385	1	1065	215
TP385	1	1254	249
TP385	1	1691	325
TP385	1	1904	121
TP385	1	2192	162
TP385	1	2448	252
TP385	1	2539	121
TP385	1	2408	538
TP385	1	2343	410
TP385	1	2154	972
TP385	1	2026	558
TP385	1	1860	410
TP385	1	1327	468
TP385	1	1097	436
TP385	1	948	407
TP385	1	890	512
TP385	1	756	488
TP385	1	739	398
TP385	1	925	156
TP385	1	838	43
TP385	1	372	252
TP385	1	267	427
TP385	1	159	628
TP385	1	328	683
TP385	1	482	625
TP385	1	625	750
TP385	1	482	1010
TP385	1	567	916
TP385	1	226	948
TP385	1	544	1144
TP385	1	937	919
TP385	1	774	1001
TP385	1	989	710
TP385	1	1187	765
TP385	1	1458	663
TP385	1	1531	436
TP385	1	1438	325
TP385	1	1228	1208
TP385	1	1138	1042
TP385	1	1275	908
TP385	1	946	1467
TP385	1	782	1746
TP385	1	925	1834
TP385	1	538	1744
TP385	1	281	1746
TP385	1	223	1365
TP385	1	69	1659
TP385	1	1959	1746
TP385	1	2064	1784
TP385	1	2361	1790
TP385	1	2509	1257
TP385	1	2469	1112
TP385	1	2198	1120
TP385	1	2349	686
TP385	1	2140	745
TP385	1	1400	203
TP385	1	2387	937
TP385	1	2492	1449
TP385	1	2536	1866
TP385	1	820	1350
TP385	1	995	1315
TP385	1	2081	1391
TP385	1	1377	1662
TP385	1	1138	1729
TP385	1	1219	1653
TP385	1	1522	1630
TP385	1	1726	1592
TP385	1	1805	1679
TP385	1	1927	1586
TP385	1	2233	1650
TP385	2	1179	203
TP385	2	1082	148
TP385	2	820	305
TP385	2	614	238
TP385	2	308	410
TP385	2	570	453
TP385	2	686	669
TP385	2	832	619
TP385	2	1039	538
TP385	2	1030	421
TP385	2	1219	404
TP385	2	1368	331
TP385	2	1490	232
TP385	2	1409	63
TP385	2	1671	293
TP385	2	1837	284
TP385	2	2335	159
TP385	2	2314	212
TP385	2	2541	180
TP385	2	2492	561
TP385	2	2175	497
TP385	2	1843	672
TP385	2	1470	552
TP385	2	1371	844
TP385	2	1251	616
TP385	2	1184	814
TP385	2	1097	817
TP385	2	893	916
TP385	2	855	975
TP385	2	654	849
TP385	2	343	800
TP385	2	331	986
TP385	2	503	1112
TP385	2	765	1278
TP385	2	1208	1263
TP385	2	1138	1476
TP385	2	1388	1310
TP385	2	1248	1563
TP385	2	1744	1467
TP385	2	1630	1307
TP385	2	1805	1015
TP385	2	1554	803
TP385	2	2023	800
TP385	2	2279	771
TP385	2	2198	689
TP385	2	2492	986
TP385	2	2475	1318
TP385	2	2311	1141
TP385	2	2058	1240
TP385	2	1994	1487
TP385	2	2224	1508
TP385	2	2416	1644
TP385	2	2180	1770
TP385	2	2020	1630
TP385	2	1735	1767
TP385	2	1211	1810
TP385	2	1077	1828
TP385	2	940	1674
TP385	2	724	1700
TP385	2	480	1741
TP385	2	573	1420
TP385	2	276	1400
TP386	1	696	556
TP386	1	619	680
TP386	1	462	398
TP386	1	605	241
TP386	1	287	622
TP386	1	209	817
TP386	1	503	960
TP386	1	625	814
TP386	1	972	995
TP386	1	1199	713
TP386	1	1295	439
TP386	1	1350	788
TP386	1	1245	1193
TP386	1	1598	1356
TP386	1	870	1429
TP386	1	599	1359
TP386	1	395	1371
TP386	1	756	1077
TP386	1	715	1656
TP386	1	421	1691
TP386	1	698	1895
TP386	1	1021	1639
TP386	1	1417	1679
TP386	1	1601	1898
TP386	1	1831	1496
TP386	1	2087	1403
TP386	1	2122	1770
TP386	1	2477	1394
TP386	1	2419	1112
TP386	1	2291	870
TP386	1	2099	745
TP386	1	2154	680
TP386	1	1930	788
TP386	1	1953	512
TP386	1	1653	337
TP386	1	2006	357
TP386	1	2431	398
TP386	1	2204	142
TP386	1	2396	127
TP386	1	1496	989
TP386	2	498	133
TP386	2	348	244
TP386	2	203	328
TP386	2	86	25
TP386	2	398	608
TP386	2	136	631
TP386	2	415	817
TP386	2	532	389
TP386	2	838	477
TP386	2	745	663
TP386	2	718	937
TP386	2	817	943
TP386	2	506	777
TP386	2	654	1170
TP386	2	1004	1094
TP386	2	995	867
TP386	2	1138	381
TP386	2	1077	206
TP386	2	1272	182
TP386	2	1563	182
TP386	2	1511	439
TP386	2	1516	512
TP386	2	1345	631
TP386	2	1394	698
TP386	2	1301	879
TP386	2	1464	969
TP386	2	1630	980
TP386	2	1700	809
TP386	2	1744	660
TP386	2	1851	535
TP386	2	1796	383
TP386	2	2096	270
TP386	2	2265	57
TP386	2	2017	698
TP386	2	2163	680
TP386	2	2087	482
TP386	2	2303	389
TP386	2	2355	509
TP386	2	2440	692
TP386	2	2247	940
TP386	2	1869	986
TP386	2	2003	1033
TP386	2	1956	934
TP386	2	2142	1292
TP386	2	2437	1534
TP386	2	2297	1091
TP386	2	992	1385
TP386	2	861	1452
TP386	2	1219	1243
TP386	2	1234	1732
TP386	2	1071	1484
TP386	2	130	1796
TP386	2	383	1691
TP386	2	1583	1813
TP386	2	1464	1671
TP386	2	1298	1592
TP386	2	1828	1746
TP386	2	1912	1886
TP386	2	2017	1764
TP386	2	2384	1790
TP386	2	2410	1307
TP387	1	666	93
TP387	1	375	72
TP387	1	401	142
TP387	1	191	223
TP387	1	185	273
TP387	1	252	296
TP387	1	343	348
TP387	1	436	351
TP387	1	453	264
TP387	1	49	81
TP387	1	194	520
TP387	1	346	581
TP387	1	445	520
TP387	1	573	514
TP387	1	631	436
TP387	1	800	314
TP387	1	812	182
TP387	1	951	255
TP387	1	1018	156
TP387	1	1132	72
TP387	1	1225	130
TP387	1	1202	284
TP387	1	1336	348
TP387	1	1438	78
TP387	1	1845	168
TP387	1	1939	86
TP387	1	2108	174
TP387	1	2317	311
TP387	1	2387	252
TP387	1	2445	375
TP387	1	2399	500
TP387	1	2504	552
TP387	1	2384	701
TP387	1	2431	803
TP387	1	2515	721
TP387	1	2195	713
TP387	1	2177	637
TP387	1	2233	474
TP387	1	2049	509
TP387	1	1898	308
TP387	1	1714	302
TP387	1	1781	477
TP387	1	1531	520
TP387	1	1589	622
TP387	1	1720	608
TP387	1	1787	788
TP387	1	1840	832
TP387	1	1997	957
TP387	1	2259	925
TP387	1	2279	884
TP387	1	2384	948
TP387	1	2073	759
TP387	1	2457	1190
TP387	1	2544	1117
TP387	1	2527	887
TP387	1	2297	1426
TP387	1	2338	1688
TP387	1	2239	1674
TP387	1	2163	1580
TP387	1	2192	1444
TP387	1	1933	1400
TP387	1	1962	1519
TP387	1	2113	1793
TP387	1	2023	1822
TP387	1	1857	1907
TP387	1	1735	1845
TP387	1	1700	1714
TP387	1	1802	1816
TP387	1	1665	1624
TP387	1	1557	1444
TP387	1	1720	1452
TP387	1	1749	1417
TP387	1	1875	1251
TP387	1	1939	1225
TP387	1	2113	1213
TP387	1	1828	992
TP387	1	1674	1082
TP387	1	1639	1138
TP387	1	1531	1269
TP387	1	1403	1254
TP387	1	1286	1382
TP387	1	1385	1548
TP387	1	1245	1589
TP387	1	1283	1720
TP387	1	1444	1735
TP387	1	1146	1793
TP387	1	1094	1644
TP387	1	937	1697
TP387	1	989	1781
TP387	1	946	1898
TP387	1	675	1726
TP387	1	651	1877
TP387	1	453	1863
TP387	1	252	1685
TP387	1	89	1682
TP387	1	413	1679
TP387	1	535	1647
TP387	1	532	1499
TP387	1	337	1446
TP387	1	156	1441
TP387	1	57	1243
TP387	1	153	1120
TP387	1	311	978
TP387	1	188	724
TP387	1	619	774
TP387	1	611	686
TP387	1	657	648
TP387	1	788	561
TP387	1	881	482
TP387	1	1094	605
TP387	1	1056	704
TP387	1	849	680
TP387	1	881	823
TP387	1	768	928
TP387	1	579	1161
TP387	1	421	1144
TP387	1	381	1164
TP387	1	433	1301
TP387	1	587	1321
TP387	1	651	1292
TP387	1	762	1219
TP387	1	873	1382
TP387	1	852	1467
TP387	1	855	1560
TP387	1	678	1607
TP387	1	992	1505
TP387	1	1004	1400
TP387	1	1024	1257
TP387	1	1085	1135
TP387	1	846	1085
TP387	1	1205	978
TP387	1	1152	905
TP387	1	1181	835
TP387	1	1336	928
TP387	1	1458	1050
TP387	1	1347	1149
TP387	1	1228	1144
TP387	1	1487	946
TP387	1	1478	873
TP387	1	1356	849
TP387	1	1345	651
TP387	1	1176	608
TP387	1	1263	491
TP387	1	1525	707
TP387	1	1656	881
TP387	1	1831	1112
TP387	2	795	166
TP387	2	774	299
TP387	2	494	270
TP387	2	494	180
TP387	2	372	124
TP387	2	281	433
TP387	2	267	375
TP387	2	503	576
TP387	2	351	619
TP387	2	616	436
TP387	2	718	695
TP387	2	482	797
TP387	2	660	986
TP387	2	535	1091
TP387	2	651	1286
TP387	2	634	1240
TP387	2	832	1161
TP387	2	884	1173
TP387	2	1033	1161
TP387	2	797	899
TP387	2	1013	809
TP387	2	1202	852
TP387	2	1193	817
TP387	2	1167	634
TP387	2	922	427
TP387	2	960	279
TP387	2	1112	11
TP387	2	1356	159
TP387	2	1429	290
TP387	2	1610	203
TP387	2	1557	162
TP387	2	1682	133
TP387	2	1644	465
TP387	2	1770	299
TP387	2	1912	314
TP387	2	1965	115
TP387	2	1971	177
TP387	2	2090	191
TP387	2	2134	290
TP387	2	2195	351
TP387	2	2006	439
TP387	2	1912	611
TP387	2	2253	628
TP387	2	2329	544
TP387	2	2384	351
TP387	2	2533	296
TP387	2	2521	133
TP387	2	2239	153
TP387	2	2477	954
TP387	2	2457	1181
TP387	2	2358	1225
TP387	2	2262	919
TP387	2	2224	975
TP387	2	1677	1117
TP387	2	1688	1298
TP387	2	1385	1071
TP387	2	1464	835
TP387	2	1042	1324
TP387	2	1187	1333
TP387	2	1184	1213
TP387	2	1158	1560
TP387	2	1027	1621
TP387	2	873	1691
TP387	2	922	1446
TP387	2	899	1813
TP387	2	931	1904
TP387	2	1112	1706
TP387	2	1100	1915
TP387	2	1350	1910
TP387	2	1435	1773
TP387	2	1487	1872
TP387	2	1586	1813
TP387	2	1554	1688
TP387	2	1685	1709
TP387	2	1936	1615
TP387	2	1936	1828
TP388	1	1086	314
TP388	1	969	270
TP388	1	911	357
TP388	1	762	415
TP388	1	648	354
TP388	1	488	459
TP388	1	517	188
TP388	1	538	124
TP388	1	753	182
TP388	1	1409	191
TP388	1	1508	86
TP388	1	1607	305
TP388	1	1703	261
TP388	1	1968	316
TP388	1	1918	51
TP388	1	2297	308
TP388	1	2396	509
TP388	1	2218	509
TP388	1	2364	689
TP388	1	2521	814
TP388	1	2477	1021
TP388	1	2472	1071
TP388	1	2253	870
TP388	1	2099	814
TP388	1	2099	678
TP388	1	2093	593
TP388	1	2023	611
TP388	1	1840	587
TP388	1	1831	791
TP388	1	1711	809
TP388	1	1522	733
TP388	1	1417	637
TP388	1	1540	465
TP388	1	1021	643
TP388	1	841	605
TP388	1	905	529
TP388	1	631	683
TP388	1	439	911
TP388	1	337	669
TP388	1	343	608
TP388	1	538	1269
TP388	1	581	1409
TP388	1	640	1382
TP388	1	739	1257
TP388	1	791	1315
TP388	1	1365	1493
TP388	1	780	1461
TP388	1	940	1260
TP388	1	844	972
TP388	1	1059	940
TP388	1	1114	791
TP388	1	1339	995
TP388	1	1414	1097
TP388	1	1365	1202
TP388	1	1487	1400
TP388	1	1586	1385
TP388	1	1557	1219
TP388	1	1688	1085
TP388	1	1644	1251
TP388	1	1962	1318
TP388	1	1942	1219
TP388	1	2061	1228
TP388	1	2073	1202
TP388	1	2041	1167
TP388	1	1927	1062
TP388	1	2064	1481
TP388	1	2064	1589
TP388	1	2201	1511
TP388	1	2259	1455
TP388	1	2329	1444
TP388	1	2358	1237
TP388	1	2271	1132
TP388	1	2507	1493
TP388	1	2527	1665
TP388	1	2381	1671
TP388	1	2271	1671
TP388	1	2192	1845
TP388	1	1921	1776
TP388	1	1819	1496
TP388	1	1385	1784
TP388	1	1225	1691
TP388	1	890	1621
TP388	1	1021	1854
TP388	1	1199	1892
TP388	1	619	1618
TP388	1	480	1540
TP388	1	261	1350
TP388	1	203	1411
TP388	1	226	1668
TP388	1	325	1656
TP388	1	375	1720
TP388	2	1301	343
TP388	2	1275	404
TP388	2	1120	314
TP388	2	1039	127
TP388	2	972	232
TP388	2	1027	308
TP388	2	931	267
TP388	2	951	28
TP388	2	713	229
TP388	2	628	139
TP388	2	485	69
TP388	2	439	81
TP388	2	459	238
TP388	2	366	252
TP388	2	354	331
TP388	2	104	217
TP388	2	217	136
TP388	2	188	643
TP388	2	220	797
TP388	2	343	829
TP388	2	386	669
TP388	2	514	727
TP388	2	541	1033
TP388	2	369	1216
TP388	2	357	1289
TP388	2	279	1097
TP388	2	244	980
TP388	2	156	1190
TP388	2	101	1377
TP388	2	57	1738
TP388	2	197	1773
TP388	2	415	1845
TP388	2	491	1764
TP388	2	596	1580
TP388	2	957	1662
TP388	2	1015	1592
TP388	2	1085	1330
TP388	2	946	1100
TP388	2	879	1100
TP388	2	666	1001
TP388	2	777	867
TP388	2	742	646
TP388	2	911	689
TP388	2	1030	940
TP388	2	1193	951
TP388	2	1199	823
TP388	2	1030	552
TP388	2	1426	404
TP388	2	1543	188
TP388	2	1755	311
TP388	2	1834	328
TP388	2	2032	305
TP388	2	2236	413
TP388	2	2381	415
TP388	2	2521	514
TP388	2	2521	753
TP388	2	2355	814
TP388	2	2166	622
TP388	2	1944	538
TP388	2	1857	881
TP388	2	2043	928
TP388	2	2116	846
TP388	2	2317	1117
TP388	2	2221	1362
TP388	2	2032	1228
TP388	2	1784	1245
TP388	2	1662	1289
TP388	2	1697	922
TP388	2	1502	870
TP388	2	1455	948
TP388	2	1385	777
TP388	2	1312	794
TP388	2	1388	1245
TP388	2	1237	1359
TP388	2	1382	1397
TP388	2	1511	1414
TP388	2	1831	1577
TP388	2	1773	1662
TP388	2	1502	1781
TP388	2	1382	1790
TP388	2	1216	1799
TP388	2	1245	1566
TP388	2	261	1682
TP388	2	803	1280
TP388	2	2163	1671
TP388	2	2451	1639
TP388	2	2477	1749
TP388	2	2346	1784
TP388	2	2416	1228
TP389	1	681	148
TP389	1	683	273
TP389	1	500	226
TP389	1	541	92
TP389	1	899	500
TP389	1	902	354
TP389	1	1088	348
TP389	1	1260	287
TP389	1	1435	194
TP389	1	1478	46
TP389	1	1251	81
TP389	1	1292	593
TP389	1	1377	564
TP389	1	1490	450
TP389	1	1650	427
TP389	1	1580	328
TP389	1	1872	477
TP389	1	1793	407
TP389	1	1810	296
TP389	1	1974	311
TP389	1	1982	421
TP389	1	2090	482
TP389	1	2029	573
TP389	1	1915	695
TP389	1	1691	599
TP389	1	1741	599
TP389	1	1592	707
TP389	1	1388	736
TP389	1	1173	742
TP389	1	1053	506
TP389	1	768	628
TP389	1	663	549
TP389	1	614	538
TP389	1	477	494
TP389	1	436	351
TP389	1	378	235
TP389	1	229	305
TP389	1	101	258
TP389	1	28	92
TP389	1	136	34
TP389	1	235	34
TP389	1	72	413
TP389	1	130	453
TP389	1	273	599
TP389	1	308	482
TP389	1	689	1004
TP389	1	544	887
TP389	1	500	1042
TP389	1	357	908
TP389	1	241	963
TP389	1	49	826
TP389	1	185	1132
TP389	1	168	1336
TP389	1	386	1251
TP389	1	404	1356
TP389	1	395	1502
TP389	1	258	1444
TP389	1	241	1551
TP389	1	663	1644
TP389	1	654	1554
TP389	1	680	1304
TP389	1	567	1225
TP389	1	785	1091
TP389	1	986	1021
TP389	1	812	916
TP389	1	835	759
TP389	1	1010	791
TP389	1	1446	876
TP389	1	1534	954
TP389	1	1612	1170
TP389	1	1502	1275
TP389	1	1318	1155
TP389	1	1761	911
TP389	1	1810	983
TP389	1	1875	1062
TP389	1	1837	1094
TP389	1	1805	1231
TP389	1	1936	1202
TP389	1	2140	1321
TP389	1	2215	1155
TP389	1	2288	890
TP389	1	2172	870
TP389	1	2046	960
TP389	1	2055	1074
TP389	1	2058	759
TP389	1	2218	686
TP389	1	2221	558
TP389	1	2329	450
TP389	1	2204	325
TP389	1	2195	136
TP389	1	2422	75
TP389	1	2244	51
TP389	1	2393	1269
TP389	1	2489	1007
TP389	1	2553	829
TP389	1	2457	680
TP389	1	2038	1639
TP389	1	1863	1522
TP389	1	1438	1423
TP389	1	1461	1650
TP389	1	1499	1572
TP389	1	946	1781
TP389	1	849	1537
TP389	1	989	1633
TP389	1	1036	1359
TP389	2	1071	273
TP389	2	995	421
TP389	2	881	284
TP389	2	864	118
TP389	2	727	194
TP389	2	579	136
TP389	2	526	340
TP389	2	747	552
TP389	2	631	643
TP389	2	567	780
TP389	2	494	835
TP389	2	453	934
TP389	2	485	1074
TP389	2	643	1007
TP389	2	724	943
TP389	2	785	820
TP389	2	1077	916
TP389	2	1077	916
TP389	2	1167	820
TP389	2	1257	753
TP389	2	1377	713
TP389	2	1345	523
TP389	2	1237	465
TP389	2	1152	544
TP389	2	1365	948
TP389	2	1566	829
TP389	2	1511	526
TP389	2	1612	322
TP389	2	2067	322
TP389	2	2116	573
TP389	2	2349	689
TP389	2	1668	707
TP389	2	1691	721
TP389	2	1365	1138
TP389	2	1365	1138
TP389	2	1525	1307
TP389	2	1624	1260
TP389	2	1910	1240
TP389	2	1720	1106
TP389	2	1793	969
TP389	2	1738	916
TP389	2	1566	995
TP389	2	1388	1577
TP389	2	1359	1452
TP389	2	1496	1444
TP389	2	1152	1432
TP389	2	1144	1269
TP389	2	916	1216
TP389	2	902	1024
TP389	2	750	1126
TP389	2	806	1240
TP389	2	555	1254
TP389	2	549	1170
TP389	2	346	1135
TP389	2	314	1289
TP389	2	474	1356
TP389	2	549	1438
TP389	2	500	1679
TP389	2	188	1656
TP389	2	150	1502
TP389	2	83	943
TP389	2	168	913
TP389	2	255	1018
TP389	2	206	389
TP389	2	264	331
TP389	2	136	235
TP389	2	340	488
TP389	2	474	625
TP389	2	1452	270
TP389	2	1304	267
TP389	2	2361	940
TP389	2	2489	998
TP389	2	2448	1149
TP389	2	2242	1033
TP389	2	2011	1129
TP389	2	2055	1179
TP389	2	2125	1280
TP389	2	2250	1222
TP389	2	2463	1333
TP389	2	2512	1444
TP389	2	2445	1580
TP389	2	2317	1714
TP389	2	2189	1674
TP389	2	2192	1586
TP389	2	2078	1755
TP389	2	1647	1551
TP389	2	1484	1639
TP389	2	1103	1726
TP389	2	1091	1784
TP389	2	1042	1618
TP389	2	911	1557
TP389	2	680	1540
TP389	2	782	1720
TP389	2	782	1720
TP389	2	858	1793
TP389	2	782	1429
TP389	2	745	1359
TP389	2	972	1397
TP390	1	1664	404
TP390	1	1611	335
TP390	1	1599	139
TP390	1	1387	227
TP390	1	1503	43
TP390	1	1091	283
TP390	1	739	227
TP390	1	479	311
TP390	1	387	207
TP390	1	323	71
TP390	1	175	239
TP390	1	251	431
TP390	1	371	375
TP390	1	143	519
TP390	1	147	607
TP390	1	143	791
TP390	1	171	1107
TP390	1	167	1219
TP390	1	107	1363
TP390	1	187	1667
TP390	1	159	1871
TP390	1	467	1283
TP390	1	543	1135
TP390	1	563	959
TP390	1	575	727
TP390	1	691	791
TP390	1	807	767
TP390	1	839	575
TP390	1	711	403
TP390	1	631	543
TP390	1	1023	495
TP390	1	1023	419
TP390	1	1055	563
TP390	1	1047	675
TP390	1	1279	763
TP390	1	1503	579
TP390	1	1551	519
TP390	1	1283	435
TP390	1	1771	615
TP390	1	1667	651
TP390	1	1943	483
TP390	1	2047	583
TP390	1	1995	667
TP390	1	2079	403
TP390	1	2215	543
TP390	1	2315	219
TP390	1	2079	135
TP390	1	1987	195
TP390	1	1971	319
TP390	1	1807	259
TP390	1	1555	783
TP390	1	1571	923
TP390	1	1439	995
TP390	1	1239	1015
TP390	1	1139	1063
TP390	1	991	891
TP390	1	867	947
TP390	1	843	1123
TP390	1	763	1339
TP390	1	787	1407
TP390	1	1391	1111
TP390	1	1219	1183
TP390	1	1171	1275
TP390	1	995	1303
TP390	1	1003	1395
TP390	1	1071	1527
TP390	1	959	1627
TP390	1	835	1775
TP390	1	1131	1727
TP390	1	1311	1615
TP390	1	1303	1507
TP390	1	1443	1411
TP390	1	1523	1591
TP390	1	1443	1755
TP390	1	1803	1619
TP390	1	1663	1479
TP390	1	1711	1391
TP390	1	1775	1467
TP390	1	1939	1723
TP390	1	1823	1887
TP390	1	2099	1751
TP390	1	2015	1559
TP390	1	2015	1451
TP390	1	1903	1403
TP390	1	1703	1199
TP390	1	1687	1131
TP390	1	1875	947
TP390	1	1963	955
TP390	1	2191	787
TP390	1	2107	851
TP390	1	2339	727
TP390	1	2415	907
TP390	1	2015	1243
TP390	1	1867	1163
TP390	1	2179	1399
TP390	1	2319	1567
TP390	1	2147	1583
TP390	1	2287	1755
TP390	1	2399	1839
TP390	1	2495	1575
TP390	2	631	69
TP390	2	771	305
TP390	2	1036	212
TP390	2	1056	60
TP390	2	1149	223
TP390	2	1280	351
TP390	2	1289	229
TP390	2	1429	182
TP390	2	1490	311
TP390	2	1630	83
TP390	2	1744	206
TP390	2	1872	314
TP390	2	1781	389
TP390	2	1711	462
TP390	2	1438	532
TP390	2	1184	477
TP390	2	1045	398
TP390	2	890	500
TP390	2	616	477
TP390	2	570	567
TP390	2	453	503
TP390	2	366	415
TP390	2	153	191
TP390	2	69	398
TP390	2	139	547
TP390	2	133	788
TP390	2	241	893
TP390	2	378	911
TP390	2	363	1088
TP390	2	124	1065
TP390	2	209	1272
TP390	2	590	1417
TP390	2	584	1260
TP390	2	791	1278
TP390	2	599	978
TP390	2	576	864
TP390	2	733	899
TP390	2	814	774
TP390	2	820	718
TP390	2	876	721
TP390	2	1059	596
TP390	2	1155	721
TP390	2	980	899
TP390	2	922	969
TP390	2	922	1106
TP390	2	1024	1059
TP390	2	1018	1231
TP390	2	1144	1193
TP390	2	1219	978
TP390	2	1350	867
TP390	2	1452	887
TP390	2	1554	733
TP390	2	1406	648
TP390	2	1674	864
TP390	2	1889	899
TP390	2	1997	849
TP390	2	1843	608
TP390	2	2108	549
TP390	2	2148	541
TP390	2	2189	322
TP390	2	2070	325
TP390	2	2311	436
TP390	2	2387	520
TP390	2	2445	439
TP390	2	2408	692
TP390	2	2483	689
TP390	2	2442	832
TP390	2	2442	943
TP390	2	2346	992
TP390	2	2192	986
TP390	2	2215	713
TP390	2	1997	1234
TP390	2	1930	1164
TP390	2	1860	1097
TP390	2	1744	1211
TP390	2	1627	1240
TP390	2	1531	1374
TP390	2	1400	1458
TP390	2	1426	1551
TP390	2	1234	1598
TP390	2	1082	1610
TP390	2	1222	1423
TP390	2	1295	1414
TP390	2	870	1682
TP390	2	797	1711
TP390	2	791	1781
TP390	2	477	1813
TP390	2	494	1741
TP390	2	346	1592
TP390	2	217	1671
TP390	2	296	1799
TP390	2	1132	1720
TP390	2	1420	1723
TP390	2	1604	1717
TP390	2	1749	1773
TP390	2	1595	1554
TP390	2	1808	1557
TP390	2	1910	1414
TP390	2	2125	1394
TP390	2	2297	1531
TP390	2	2218	1679
TP390	2	2215	1834
TP390	2	2367	1324
TP390	2	2375	1231
TP392	1	1057	276
TP392	1	841	247
TP392	1	747	319
TP392	1	771	92
TP392	1	619	98
TP392	1	410	66
TP392	1	302	86
TP392	1	311	570
TP392	1	215	698
TP392	1	261	835
TP392	1	325	788
TP392	1	503	800
TP392	1	782	1036
TP392	1	876	931
TP392	1	911	756
TP392	1	812	564
TP392	1	675	675
TP392	1	512	561
TP392	1	212	448
TP392	1	334	331
TP392	1	139	270
TP392	1	51	535
TP392	1	83	791
TP392	1	89	1091
TP392	1	226	1333
TP392	1	348	1301
TP392	1	348	1071
TP392	1	453	969
TP392	1	561	969
TP392	1	739	1179
TP392	1	800	1307
TP392	1	701	1473
TP392	1	570	1280
TP392	1	972	1266
TP392	1	1106	1292
TP392	1	1079	1170
TP392	1	1030	989
TP392	1	1129	896
TP392	1	1042	651
TP392	1	1042	514
TP392	1	946	523
TP392	1	957	325
TP392	1	1045	378
TP392	1	1202	430
TP392	1	1350	558
TP392	1	1560	529
TP392	1	1729	340
TP392	1	1615	113
TP392	1	1397	148
TP392	1	1202	171
TP392	1	1706	736
TP392	1	1662	619
TP392	1	1778	614
TP392	1	1738	453
TP392	1	1883	442
TP392	1	1845	241
TP392	1	1997	270
TP392	1	1971	127
TP392	1	2087	69
TP392	1	2119	177
TP392	1	2253	101
TP392	1	2242	302
TP392	1	2169	404
TP392	1	2023	497
TP392	1	2011	587
TP392	1	1930	765
TP392	1	1947	937
TP392	1	1802	858
TP392	1	1627	879
TP392	1	1487	814
TP392	1	1272	826
TP392	1	1254	675
TP392	1	1257	1126
TP392	1	1566	1074
TP392	1	1563	1327
TP392	1	1717	1243
TP392	1	1732	1511
TP392	1	1610	1461
TP392	1	1502	1493
TP392	1	1438	1636
TP392	1	1330	1470
TP392	1	1149	1470
TP392	1	1280	1770
TP392	1	1152	1793
TP392	1	972	1674
TP392	1	855	1577
TP392	1	415	1604
TP392	1	311	1589
TP392	1	279	1732
TP392	1	570	1790
TP392	1	1598	1677
TP392	1	1872	1636
TP392	1	1942	1834
TP392	1	2227	1872
TP392	1	2297	1575
TP392	1	2262	1478
TP392	1	2140	1347
TP392	1	2003	1345
TP392	1	2003	1158
TP392	1	2113	1170
TP392	1	2160	1036
TP392	1	2349	893
TP392	1	2224	826
TP392	1	2093	823
TP392	1	2515	928
TP392	1	2396	803
TP392	1	2419	319
TP392	1	2466	270
TP392	2	1164	232
TP392	2	1239	211
TP392	2	1001	346
TP392	2	870	212
TP392	2	911	57
TP392	2	998	110
TP392	2	663	31
TP392	2	509	220
TP392	2	622	249
TP392	2	590	424
TP392	2	488	450
TP392	2	445	386
TP392	2	407	544
TP392	2	378	745
TP392	2	238	887
TP392	2	46	983
TP392	2	150	1056
TP392	2	319	1138
TP392	2	506	928
TP392	2	669	890
TP392	2	651	695
TP392	2	509	678
TP392	2	739	532
TP392	2	881	803
TP392	2	1138	628
TP392	2	1181	576
TP392	2	1126	363
TP392	2	1283	357
TP392	2	1397	229
TP392	2	1642	165
TP392	2	1778	86
TP392	2	1942	115
TP392	2	2105	296
TP392	2	2180	188
TP392	2	2428	194
TP392	2	2442	75
TP392	2	2265	535
TP392	2	2375	471
TP392	2	2437	750
TP392	2	2268	710
TP392	2	2055	558
TP392	2	1872	485
TP392	2	1892	357
TP392	2	1761	599
TP392	2	1796	401
TP392	2	1569	590
TP392	2	1426	535
TP392	2	1283	593
TP392	2	1414	672
TP392	2	1557	680
TP392	2	1522	896
TP392	2	1633	989
TP392	2	1837	943
TP392	2	1749	1068
TP392	2	2017	759
TP392	2	1947	718
TP392	2	2177	835
TP392	2	2247	957
TP392	2	2122	978
TP392	2	2349	995
TP392	2	2463	995
TP392	2	2186	1138
TP392	2	1974	1187
TP392	2	1991	1114
TP392	2	1953	911
TP392	2	1892	794
TP392	2	1342	1179
TP392	2	1251	1062
TP392	2	1321	925
TP392	2	1216	826
TP392	2	1135	922
TP392	2	1027	1001
TP392	2	788	1088
TP392	2	646	1132
TP392	2	573	1219
TP392	2	319	1324
TP392	2	159	1426
TP392	2	54	1359
TP392	2	142	1543
TP392	2	75	1621
TP392	2	252	1575
TP392	2	209	1848
TP392	2	279	1851
TP392	2	398	1677
TP392	2	547	1726
TP392	2	651	1697
TP392	2	564	1484
TP392	2	948	1572
TP392	2	826	1400
TP392	2	829	1310
TP392	2	931	1170
TP392	2	1088	1208
TP392	2	1164	1283
TP392	2	1149	1403
TP392	2	1263	1368
TP392	2	1213	1554
TP392	2	1199	1674
TP392	2	1481	1624
TP392	2	1362	1796
TP392	2	1557	1761
TP392	2	1557	1889
TP392	2	1659	1877
TP392	2	1793	1854
TP392	2	1848	1714
TP392	2	1659	1694
TP392	2	1755	1566
TP392	2	1738	1394
TP392	2	1752	1222
TP392	2	1650	1213
TP392	2	1548	1298
TP392	2	1467	1406
TP392	2	1411	1368
TP392	2	1892	1347
TP392	2	2122	1455
TP392	2	2073	1251
TP392	2	1991	1735
TP392	2	1985	1915
TP392	2	2078	1848
TP392	2	2239	1636
TP392	2	2349	1446
TP392	2	2355	1228
TP392	2	2317	1141
TP392	2	2445	1685
TP392	2	2539	1656
TP392	2	2236	1857
TP393	1	1103	256
TP393	1	1082	171
TP393	1	902	127
TP393	1	669	81
TP393	1	529	40
TP393	1	535	223
TP393	1	427	226
TP393	1	276	177
TP393	1	261	54
TP393	1	156	389
TP393	1	439	453
TP393	1	191	669
TP393	1	238	817
TP393	1	401	870
TP393	1	433	663
TP393	1	573	849
TP393	1	739	680
TP393	1	937	570
TP393	1	887	736
TP393	1	887	876
TP393	1	733	879
TP393	1	666	1138
TP393	1	587	1208
TP393	1	308	1307
TP393	1	343	1167
TP393	1	188	1094
TP393	1	31	1164
TP393	1	78	1289
TP393	1	72	1010
TP393	1	343	1618
TP393	1	200	1531
TP393	1	549	1720
TP393	1	596	1682
TP393	1	678	1490
TP393	1	864	1155
TP393	1	1056	1042
TP393	1	1053	768
TP393	1	1225	884
TP393	1	1141	596
TP393	1	1228	614
TP393	1	1170	398
TP393	1	1301	331
TP393	1	1493	302
TP393	1	1499	168
TP393	1	1385	51
TP393	1	1557	37
TP393	1	1869	104
TP393	1	1947	247
TP393	1	1741	287
TP393	1	2227	57
TP393	1	2323	252
TP393	1	2515	427
TP393	1	2256	506
TP393	1	2125	456
TP393	1	2014	803
TP393	1	2017	640
TP393	1	1822	782
TP393	1	1784	768
TP393	1	1668	829
TP393	1	1612	631
TP393	1	1545	512
TP393	1	1467	567
TP393	1	1470	1013
TP393	1	1269	1056
TP393	1	1644	1059
TP393	1	1848	1112
TP393	1	1828	948
TP393	1	2035	1047
TP393	1	2239	998
TP393	1	2408	975
TP393	1	2480	742
TP393	1	2317	704
TP393	1	2186	791
TP393	1	2402	1385
TP393	1	2384	1144
TP393	1	2239	1161
TP393	1	2134	1321
TP393	1	1429	1211
TP393	1	1234	1403
TP393	1	975	1481
TP393	1	881	1650
TP393	1	1021	1787
TP393	1	1181	1572
TP393	1	1298	1583
TP393	1	1382	1449
TP393	1	1444	1499
TP393	1	1481	1671
TP393	1	1572	1671
TP393	1	1580	1793
TP393	1	1781	1642
TP393	1	1863	1522
TP393	1	1717	1516
TP393	1	1618	1513
TP393	1	768	1845
TP393	1	2224	1796
TP393	1	2329	1749
TP393	1	2416	1886
TP393	1	2349	1615
TP393	1	2195	1551
TP393	1	1979	1441
TP393	2	1269	585
TP393	2	1371	381
TP393	2	1039	334
TP393	2	849	244
TP393	2	718	395
TP393	2	427	346
TP393	2	448	156
TP393	2	133	104
TP393	2	290	535
TP393	2	465	488
TP393	2	584	619
TP393	2	302	736
TP393	2	450	817
TP393	2	334	951
TP393	2	150	934
TP393	2	255	1208
TP393	2	386	1339
TP393	2	410	1164
TP393	2	509	1158
TP393	2	552	934
TP393	2	724	1117
TP393	2	809	1082
TP393	2	864	992
TP393	2	820	608
TP393	2	777	520
TP393	2	1077	584
TP393	2	1053	698
TP393	2	919	730
TP393	2	1106	957
TP393	2	1062	1269
TP393	2	890	1327
TP393	2	704	1377
TP393	2	957	1481
TP393	2	541	1487
TP393	2	366	1577
TP393	2	258	1662
TP393	2	200	1499
TP393	2	316	1834
TP393	2	506	1875
TP393	2	672	1688
TP393	2	791	1880
TP393	2	972	1851
TP393	2	1120	1843
TP393	2	1091	1691
TP393	2	1173	1525
TP393	2	1222	1280
TP393	2	1377	1251
TP393	2	1548	940
TP393	2	1513	771
TP393	2	1345	814
TP393	2	1618	643
TP393	2	1537	547
TP393	2	1534	351
TP393	2	1580	124
TP393	2	1744	314
TP393	2	1825	148
TP393	2	1947	98
TP393	2	2175	57
TP393	2	2108	226
TP393	2	2011	418
TP393	2	1869	482
TP393	2	1816	707
TP393	2	1744	841
TP393	2	1813	870
TP393	2	1930	835
TP393	2	2026	611
TP393	2	2233	497
TP393	2	2177	398
TP393	2	2355	177
TP393	2	2518	611
TP393	2	2274	739
TP393	2	2375	1164
TP393	2	1997	1103
TP393	2	1822	1298
TP393	2	1633	1112
TP393	2	1979	1470
TP393	2	2055	1359
TP393	2	2244	1432
TP393	2	2242	1557
TP393	2	2108	1636
TP393	2	2128	1764
TP393	2	2408	1744
TP393	2	2402	1557
TP393	2	2498	1481
TP393	2	2375	1330
TP393	2	1458	1776
TP393	2	1292	1767
TP393	2	1843	1694
TP393	2	1677	1778
TP393	2	1910	1880
TP393	2	1746	1470
TP394	1	1572	152
TP394	1	1235	215
TP394	1	1091	259
TP394	1	991	407
TP394	1	763	427
TP394	1	575	339
TP394	1	363	219
TP394	1	343	99
TP394	1	423	59
TP394	1	743	163
TP394	1	891	183
TP394	1	1727	323
TP394	1	1559	619
TP394	1	1443	523
TP394	1	1199	391
TP394	1	1183	835
TP394	1	843	639
TP394	1	731	791
TP394	1	603	707
TP394	1	643	595
TP394	1	415	423
TP394	1	291	775
TP394	1	83	695
TP394	1	119	951
TP394	1	159	1151
TP394	1	259	1431
TP394	1	191	1515
TP394	1	411	1395
TP394	1	407	1271
TP394	1	551	1091
TP394	1	823	1183
TP394	1	715	1091
TP394	1	751	955
TP394	1	851	851
TP394	1	967	1095
TP394	1	1179	1223
TP394	1	1263	1079
TP394	1	1399	1091
TP394	1	1391	863
TP394	1	1443	791
TP394	1	1663	755
TP394	1	1743	683
TP394	1	1979	623
TP394	1	1947	327
TP394	1	2035	319
TP394	1	2271	227
TP394	1	2279	319
TP394	1	2247	831
TP394	1	2027	927
TP394	1	1851	907
TP394	1	1663	1071
TP394	1	2259	1395
TP394	1	1343	1479
TP394	1	1107	1483
TP394	1	1051	1351
TP394	1	855	1379
TP394	1	647	1227
TP394	1	435	1623
TP394	1	515	1683
TP394	1	619	1439
TP394	1	731	1779
TP394	1	903	1723
TP394	1	1095	1739
TP394	1	1287	1715
TP394	1	1347	1887
TP394	1	1523	1779
TP394	1	2051	1883
TP394	1	1971	1635
TP394	1	2091	1375
TP394	1	2291	1643
TP394	1	2375	1595
TP394	1	2447	1487
TP394	1	2387	1271
TP394	1	2395	1095
TP394	1	2247	1119
TP394	1	2479	639
TP394	2	1556	336
TP394	2	1555	407
TP394	2	1479	383
TP394	2	1275	287
TP394	2	1351	167
TP394	2	835	79
TP394	2	715	79
TP394	2	499	163
TP394	2	347	223
TP394	2	247	127
TP394	2	415	479
TP394	2	387	567
TP394	2	315	767
TP394	2	91	695
TP394	2	111	423
TP394	2	223	907
TP394	2	223	1019
TP394	2	187	1155
TP394	2	259	1283
TP394	2	299	1459
TP394	2	455	1303
TP394	2	439	1087
TP394	2	439	1039
TP394	2	651	951
TP394	2	783	711
TP394	2	859	543
TP394	2	911	383
TP394	2	871	331
TP394	2	635	403
TP394	2	1051	511
TP394	2	1239	519
TP394	2	1259	415
TP394	2	1519	615
TP394	2	1527	755
TP394	2	1391	863
TP394	2	1491	863
TP394	2	1635	975
TP394	2	1503	1055
TP394	2	1495	1107
TP394	2	1391	1263
TP394	2	1227	1151
TP394	2	1227	1047
TP394	2	1263	959
TP394	2	1091	859
TP394	2	927	971
TP394	2	867	863
TP394	2	835	1163
TP394	2	839	1279
TP394	2	787	1383
TP394	2	655	1399
TP394	2	679	1579
TP394	2	519	1527
TP394	2	511	1563
TP394	2	591	1731
TP394	2	483	1803
TP394	2	443	1711
TP394	2	239	1799
TP394	2	219	1591
TP394	2	151	1439
TP394	2	963	1915
TP394	2	1103	1839
TP394	2	1031	1575
TP394	2	883	1491
TP394	2	1171	1519
TP394	2	1183	1335
TP394	2	1011	1287
TP394	2	1091	1167
TP394	2	1211	691
TP394	2	1367	611
TP394	2	1739	815
TP394	2	1867	743
TP394	2	2031	727
TP394	2	2083	807
TP394	2	2283	779
TP394	2	2327	603
TP394	2	2307	379
TP394	2	2327	219
TP394	2	2195	111
TP394	2	2007	319
TP394	2	1779	183
TP394	2	1779	59
TP394	2	1659	163
TP394	2	1455	175
TP394	2	1507	63
TP394	2	1975	963
TP394	2	1875	927
TP394	2	2091	1263
TP394	2	2119	1183
TP394	2	2055	1407
TP394	2	1963	1595
TP394	2	1807	1591
TP394	2	1735	1455
TP394	2	1559	1511
TP394	2	1583	1287
TP394	2	1403	1487
TP394	2	1435	1639
TP394	2	1407	1747
TP394	2	1371	1859
TP394	2	1203	1675
TP394	2	1235	1863
TP394	2	1587	1843
TP394	2	1675	1747
TP394	2	1755	1831
TP394	2	1863	1783
TP394	2	2299	1807
TP394	2	2291	1619
TP394	2	2407	1355
TP394	2	2307	1255
TP394	2	2475	1255
TP394	2	2515	1115
TP394	2	2499	943
TP394	2	2483	663
TP394	2	2435	447
TP394	2	2463	271
TP395	1	1127	611
TP395	1	844	421
TP395	1	826	235
TP395	1	558	95
TP395	1	389	98
TP395	1	459	328
TP395	1	226	468
TP395	1	89	421
TP395	1	331	561
TP395	1	436	593
TP395	1	503	581
TP395	1	584	736
TP395	1	482	835
TP395	1	395	890
TP395	1	354	689
TP395	1	287	721
TP395	1	121	750
TP395	1	110	986
TP395	1	386	1013
TP395	1	471	998
TP395	1	695	948
TP395	1	733	713
TP395	1	876	707
TP395	1	957	675
TP395	1	1144	742
TP395	1	1010	922
TP395	1	925	940
TP395	1	771	1245
TP395	1	654	1126
TP395	1	488	1219
TP395	1	348	1225
TP395	1	200	1231
TP395	1	331	1397
TP395	1	453	1438
TP395	1	646	1388
TP395	1	864	1414
TP395	1	998	1577
TP395	1	1109	1770
TP395	1	1190	1586
TP395	1	1167	1496
TP395	1	1138	1266
TP395	1	1225	1353
TP395	1	1310	1228
TP395	1	1251	1027
TP395	1	1397	800
TP395	1	1548	1024
TP395	1	1423	1155
TP395	1	1522	1310
TP395	1	1426	1368
TP395	1	1679	1414
TP395	1	1778	1505
TP395	1	1808	1237
TP395	1	1735	1158
TP395	1	1688	1042
TP395	1	1776	1001
TP395	1	1822	948
TP395	1	1703	887
TP395	1	1656	628
TP395	1	1481	637
TP395	1	1324	552
TP395	1	1243	401
TP395	1	1394	407
TP395	1	1374	229
TP395	1	1240	168
TP395	1	1484	98
TP395	1	1615	226
TP395	1	1889	159
TP395	1	1869	337
TP395	1	1822	494
TP395	1	1895	538
TP395	1	1947	660
TP395	1	1979	867
TP395	1	2151	896
TP395	1	2274	867
TP395	1	2157	599
TP395	1	2090	471
TP395	1	2215	299
TP395	1	2119	142
TP395	1	2367	497
TP395	1	2431	462
TP395	1	2504	675
TP395	1	2448	861
TP395	1	2381	820
TP395	1	2390	1100
TP395	1	2233	1458
TP395	1	2078	1444
TP395	1	1939	1356
TP395	1	2041	1216
TP395	1	2175	1607
TP395	1	2020	1711
TP395	1	1464	1706
TP395	2	675	416
TP395	2	771	480
TP395	2	972	398
TP395	2	896	153
TP395	2	858	145
TP395	2	730	244
TP395	2	491	474
TP395	2	235	235
TP395	2	171	381
TP395	2	153	648
TP395	2	354	701
TP395	2	284	852
TP395	2	308	963
TP395	2	133	943
TP395	2	148	1149
TP395	2	302	1205
TP395	2	430	1030
TP395	2	549	905
TP395	2	616	1013
TP395	2	643	1213
TP395	2	465	1339
TP395	2	611	1511
TP395	2	430	1630
TP395	2	305	1577
TP395	2	261	1478
TP395	2	142	1580
TP395	2	115	1793
TP395	2	325	1863
TP395	2	814	1691
TP395	2	803	1476
TP395	2	672	1359
TP395	2	838	1330
TP395	2	940	1205
TP395	2	745	1018
TP395	2	966	1024
TP395	2	1050	1088
TP395	2	986	879
TP395	2	881	806
TP395	2	704	812
TP395	2	564	680
TP395	2	657	573
TP395	2	526	614
TP395	2	943	611
TP395	2	1077	768
TP395	2	1213	570
TP395	2	1082	450
TP395	2	1120	273
TP395	2	1278	343
TP395	2	1362	252
TP395	2	1345	448
TP395	2	1636	369
TP395	2	1548	311
TP395	2	1601	159
TP395	2	1251	83
TP395	2	2014	494
TP395	2	2393	552
TP395	2	2227	555
TP395	2	2201	913
TP395	2	2291	1007
TP395	2	2137	1114
TP395	2	2102	1208
TP395	2	1965	1170
TP395	2	1924	1318
TP395	2	1840	1476
TP395	2	1694	1476
TP395	2	1435	1414
TP395	2	1563	1245
TP395	2	1738	1167
TP395	2	1746	1042
TP395	2	1577	1013
TP395	2	1473	1059
TP395	2	1400	986
TP395	2	1219	1071
TP395	2	1292	1129
TP395	2	1179	937
TP395	2	1388	768
TP395	2	1612	733
TP395	2	1374	628
TP395	2	1522	567
TP395	2	1918	713
TP395	2	1799	640
TP395	2	2445	1245
TP395	2	2276	1610
TP395	2	2323	1825
TP395	2	1947	1837
TP395	2	1694	1773
TP395	2	1569	1907
TP395	2	1467	1866
TP395	2	1056	1889
TP395	2	1001	1624
TP395	2	1219	1700
TP395	2	1423	1595
TP395	2	1158	1356
TP395	2	975	1403
TP395	2	646	1860
TP396	1	1092	396
TP396	1	1036	488
TP396	1	928	337
TP396	1	890	509
TP396	1	710	506
TP396	1	707	316
TP396	1	555	398
TP396	1	480	497
TP396	1	299	541
TP396	1	188	538
TP396	1	284	378
TP396	1	197	264
TP396	1	83	249
TP396	1	104	139
TP396	1	267	57
TP396	1	372	92
TP396	1	590	81
TP396	1	657	156
TP396	1	558	200
TP396	1	774	209
TP396	1	978	217
TP396	1	1112	258
TP396	1	1254	153
TP396	1	1310	162
TP396	1	1417	28
TP396	1	1528	57
TP396	1	1601	215
TP396	1	1674	450
TP396	1	1566	535
TP396	1	1467	494
TP396	1	1243	544
TP396	1	1312	450
TP396	1	1144	611
TP396	1	1114	730
TP396	1	1007	844
TP396	1	820	715
TP396	1	730	710
TP396	1	631	654
TP396	1	523	849
TP396	1	430	782
TP396	1	343	771
TP396	1	194	948
TP396	1	133	1010
TP396	1	229	1152
TP396	1	366	1158
TP396	1	366	1050
TP396	1	363	1243
TP396	1	168	1356
TP396	1	357	1516
TP396	1	34	1534
TP396	1	552	1511
TP396	1	643	1653
TP396	1	535	1790
TP396	1	360	1848
TP396	1	643	1863
TP396	1	791	1781
TP396	1	916	1583
TP396	1	1045	1601
TP396	1	1193	1525
TP396	1	934	1400
TP396	1	814	1484
TP396	1	782	1345
TP396	1	593	1225
TP396	1	680	1042
TP396	1	849	1077
TP396	1	972	1013
TP396	1	1077	1015
TP396	1	1240	879
TP396	1	1222	1091
TP396	1	1126	1234
TP396	1	1240	1310
TP396	1	1324	1225
TP396	1	1353	1409
TP396	1	1377	1674
TP396	1	1385	1770
TP396	1	1272	1875
TP396	1	1653	1866
TP396	1	1738	1799
TP396	1	1778	1700
TP396	1	1665	1304
TP396	1	1816	1286
TP396	1	1799	1149
TP396	1	1677	1082
TP396	1	1784	998
TP396	1	1560	1027
TP396	1	1420	916
TP396	1	1368	841
TP396	1	1487	739
TP396	1	1691	724
TP396	1	1845	832
TP396	1	1863	666
TP396	1	1947	622
TP396	1	2003	450
TP396	1	1822	480
TP396	1	1799	276
TP396	1	1802	118
TP396	1	2078	133
TP396	1	2151	258
TP396	1	2175	375
TP396	1	2236	482
TP396	1	2256	640
TP396	1	2177	689
TP396	1	2227	750
TP396	1	2061	750
TP396	1	2061	879
TP396	1	2212	1001
TP396	1	2157	1146
TP396	1	1979	1146
TP396	1	1985	1330
TP396	1	2189	1310
TP396	1	2367	1149
TP396	1	2492	1324
TP396	1	2454	1100
TP396	2	1068	515
TP396	2	1079	739
TP396	2	943	616
TP396	2	849	721
TP396	2	710	785
TP396	2	867	855
TP396	2	800	1001
TP396	2	730	1088
TP396	2	651	1170
TP396	2	657	960
TP396	2	503	966
TP396	2	558	806
TP396	2	299	549
TP396	2	121	890
TP396	2	465	1377
TP396	2	555	1278
TP396	2	707	1266
TP396	2	814	1231
TP396	2	896	1420
TP396	2	844	1487
TP396	2	689	1668
TP396	2	651	1598
TP396	2	651	1816
TP396	2	561	1857
TP396	2	494	1805
TP396	2	456	1744
TP396	2	468	1569
TP396	2	252	1575
TP396	2	276	1799
TP396	2	188	1644
TP396	2	188	1356
TP396	2	101	1181
TP396	2	235	1085
TP396	2	165	759
TP396	2	177	514
TP396	2	203	273
TP396	2	308	287
TP396	2	351	150
TP396	2	258	107
TP396	2	188	104
TP396	2	104	139
TP396	2	558	462
TP396	2	660	325
[truncated: 21,063 more rows]
