# Supplementary material for: Myocardial microvascular patterns in histological sections from patients with and without type 2 diabetes
Source: PLoS One. 2026 Jul 23;21(7):e0354451. doi: 10.1371/journal.pone.0354451 (PMC13395422; doi:10.1371/journal.pone.0354451)
Supplement: S2 Data — (CSV) [file pone.0354451.s002.csv]

Sample	Side	T2D
TP385	R	0
TP386	L	0
TP387	R	0
TP388	L	0
TP389	R	0
TP390	L	0
TP392	L	0
TP393	R	1
TP394	L	1
TP395	R	0
TP396	L	0
TP397	R	0
TP398	L	0
TP399	R	0
TP400	L	0
TP402	L	0
TP403	R	0
TP404	L	0
TP405	R	0
TP406	L	0
TP407	R	0
TP408	L	0
TP409	R	0
TP410	L	0
TP411	R	0
TP412	L	0
TP413	R	1
TP414	L	1
TP416	L	0
TP417	R	0
TP418	L	0
TP419	R	0
TP420	L	0
TP421	R	0
TP422	L	0
TP423	R	1
TP424	L	1
TP425	R	0
TP426	L	0
TP427	R	0
TP428	L	0
TP429	R	0
TP430	L	0
TP431	R	1
TP432	L	1
TP435	R	1
TP436	L	1
TP437	R	1
TP438	L	1
TP439	R	0
TP440	L	0
TP441	R	0
TP442	L	0
TP457	R	0
TP459	L	0
TP460	R	0
TP461	L	0
TP464	L	0
TP467	R	0
TP468	L	0
TP472	R	0
TP473	L	0
TP474	R	0
TP478	R	0
TP479	L	0
TP483	L	0
TP484	R	0
TP485	R	0
TP486	L	0
TP489	R	0
TP491	L	0
TP493	R	0
TP494	L	0
TP496	L	0
TP497	R	0
TP499	R	0
TP500	L	0
TP504	L	0
TP508	R	0
TP510	L	0
TP644	L	0
TP645	R	0
TP646	L	0
TP647	R	0
TP649	R	0
TP650	L	0
TP651	R	0
TP653	R	0
TP655	R	0
TP656	L	0
TP657	R	0
TP659	R	0
TP660	L	1
TP661	R	1
TP662	L	1
TP663	R	1
TP664	L	0
TP665	R	0
TP666	L	0
TP667	R	0
TP668	L	0
TP669	R	0
TP671	R	0
TP672	L	1
TP673	R	1
TP674	L	0
